# Supplementary material for: Population genetic analysis of bi-allelic structural variants from low-coverage sequence data with an expectation-maximization algorithm
Source: BMC Bioinformatics. 2014 May 29;15:163. doi: 10.1186/1471-2105-15-163 (PMC4055234; doi:10.1186/1471-2105-15-163)
Supplement: Additional file 1 — This is a plain text file containing the source code of svgem , in C++. [file 1471-2105-15-163-S1.zip]

Archive with 1 entries (1 files):
- 6609668271119814_add1.cpp
