# Supplementary material for: Population genetic analysis of bi-allelic structural variants from low-coverage sequence data with an expectation-maximization algorithm
Source: BMC Bioinformatics. 2014 May 29;15:163. doi: 10.1186/1471-2105-15-163 (PMC4055234; doi:10.1186/1471-2105-15-163)
Supplement: Additional file 1 — This is a plain text file containing the source code of svgem , in C++. [file 1471-2105-15-163-S1.zip › 6609668271119814_add1.cpp]

/* 
   svgem, Estimation of genotype likelihoods from allele counts.

   Copyright 2013 José Ignacio Lucas Lledó

   This program is free software: you can redistribute it and/or modify
   it under the terms of the GNU General Public License as published by
   the Free Software Foundation, either version 3 of the License, or
   (at your option) any later version.

   This program is distributed in the hope that it will be useful,
   but WITHOUT ANY WARRANTY; without even the implied warranty of
   MERCHANTABILITY or FITNESS FOR A PARTICULAR PURPOSE.  See the
   GNU General Public License for more details.

   You should have received a copy of the GNU General Public License
   along with this program.  If not, see <http://www.gnu.org/licenses/>.

   Author: lucas.lledo@igb-berlin.de

   -----------------------------------------------------------------------

   This script will take as input a tab or space separated file with three
   or four columns representing the counts of reference and alternative
   alleles at one locus. The quality of a count is supposed to depend only
   on the allele, and the two possible qualities are either estimated from
   the data (it only works if depth of coverage is high per individual).
   The three or four columns are the following:

  	1. Individual identifier (string).
  	2. Number of times the reference allele has been read.
  	3. Number of times the alternative allele has been read.
	4. [optional, -p 0] Ploidy of the individual: 2, 1, 0.

   The counts can be floats, instead of integers, to express the 'effective'
   number of times an allele has been observed, which takes into account the
   probability of errors. That is, they can represent the expected number of
   true allele observations.

   Then, it will search an ML estimate of the frequency of the alternative
   allele (and optionally, of each rate of erroneous count), as well as
   giving the most a posteriori probable genotypes for each individual and
   some statistics. It applies an expectation-maximization algorithm. The
   user should run it with different starting values, in order to check for
   convergence.

   ----------------------------------------------------------------------
*/

# include <fstream>
# include <iostream>
# include <sstream>
# include <cmath>
# include <string>
# include <algorithm>
# include <vector>
# include <unistd.h>

using namespace std;

// from_string takes a string and makes it into any variable type that you ask for.
template <class T> bool from_string(T& t, const std::string& s, std::ios_base& (*f)(std::ios_base&)) {
  std::istringstream iss(s);
  return !(iss >> f >> t).fail();
}  // I found this here: http://www.codeguru.com/forum/showthread.php?t=231054

// Tokenize takes a string and breaks it in a vector.
void Tokenize(const string& str, vector<string>& tokens, const string& delimiters = " ") {
    // Skip delimiters at beginning.
    string::size_type lastPos = str.find_first_not_of(delimiters, 0);

    // Find first "non-delimiter".
    string::size_type pos     = str.find_first_of(delimiters, lastPos);

    while (string::npos != pos || string::npos != lastPos) {
        // Found a token, add it to the vector.
        tokens.push_back(str.substr(lastPos, pos - lastPos));

        // Skip delimiters.  Note the "not_of"
        lastPos = str.find_first_not_of(delimiters, pos);

        // Find next "non-delimiter"
        pos = str.find_first_of(delimiters, lastPos);
    }
}   // I found this here: http://www.oopweb.com/CPP/Documents/CPPHOWTO/Volume/C++Programming-HOWTO-7.html

int usage () {
	cout << "Usage: bp002 [options]" << endl;
	cout << "Options:" << endl;
	cout << "\t-i <infile> \tInput file, tab delimited (individual, ref, alt) [required]." << endl;
	cout << "\t-o <outfile>\tOutput file [standard output]." << endl;
	cout << "\t-w          \tAssume Hardy-Weinberg equilibrium [false]." << endl;
	cout << "\t-f <float>  \tInitial estimate of alt allele frequency [assumes -w, 0.01]." << endl;
	cout << "\t-F <string> \tComma separated (no spaces) list of initial estimates of genotype frequencies: Alt/Alt, Ref/Alt, Ref/Ref [0.25,0.5,0.25]" << endl;
	cout << "\t-e <float>  \t(Initial) estimate of the probability that an Alt read is erroneous. To refine the estimate, use -s [0.001]." << endl;
	cout << "\t-E <float>  \t(Initial) estimate of the probability that a Ref read is erroneous. To refine the estimate, use -s [0.001]." << endl;
	cout << "\t-m <int>    \tMaximum number of iterations requested [100]." << endl;
           cout << "\t-t <float>  \tTolerance of difference between previous and current estimates to stop iterations [1.0e-06]." << endl;
	cout << "\t-b <float>  \tMapping bias: (P(standard_mapping)/P(alternative_mapping)) [1.0]." << endl;
	cout << "\t-p <int>    \tPloidy: 2 for diploid autosomes, 1 for all hemizygous, 0 to be read from input file [2]." << endl;
	cout << "\t-s          \tEstimate the error rates. May only work with high coverage." << endl;
	cout << "\t-l	 \tReport relative log10 genotype likelihoods instead of posterior probabilities [false]." << endl;
}

int main (int argc, char *argv[]) {
	if (argc == 1) {
		usage();
		exit (1);
	}

	// VARIABLES FOR INPUT DATA
	string individual;
	double ref; // They are double to support 'effective' number of allele counts.
	double alt;
	int ploidy;

	// MAIN VARIABLES
	double AltFreq = 0.01; // -f
	double GenoFreq[3] = {0.25, 0.5, 0.25}; // -F
	double HemiGenoFreq[2] = { AltFreq, 1.0 - AltFreq };
	double ErrorAlt = 0.001; // -e
	double ErrorRef = 0.001; // -E
	string infile = ""; // -i
	string outfile = ""; // -o
	bool hwe = false; // -w
	int c = 0;
	vector<string> Values;
	double check = 0.0;
	int iteration = 0; 
	int MaxIt = 100; // -m
	double tolerance = 1.0e-06; // -t
	double MBias = 1.0; // -b
	int Ploidy = 2; // -p
	double Hemizygous = 0.0; // I make them double to make the division.
	double Total = 0.0;
	bool EstimateError = false; // -s
	bool ReportLikelihood = false; // -l

	opterr = 0;
	while ((c = getopt (argc, argv, "i:o:wf:F:e:E:m:b:p:t:slh?")) != -1) {
		switch (c) {
			case 'i': infile = optarg; break;
			case 'o': outfile = optarg; break;
			case 'w': hwe = true; break;
			case 'f': from_string<double>(AltFreq, optarg, std::dec); break;
			case 'F': Tokenize(optarg, Values, ",");
				for (int i = 0; i <= 2; i++) {
					from_string<double>(GenoFreq[i], Values[i], std::dec);
					check += GenoFreq[i];
				}
				if (check != 1) {
					cout << "Normalizing genotype frequencies." << endl;
					GenoFreq[0] = GenoFreq[0] / check;
					GenoFreq[1] = GenoFreq[1] / check;
					GenoFreq[2] = GenoFreq[2] / check;
				}
				break;
			case 'e': from_string<double>(ErrorAlt, optarg, std::dec); break;
			case 'E': from_string<double>(ErrorRef, optarg, std::dec); break;
			case 'm': from_string<int>(MaxIt, optarg, std::dec); break;
			case 'b': from_string<double>(MBias, optarg, std::dec); break;
			case 'p': from_string<int>(Ploidy, optarg, std::dec);
				if ((Ploidy != 2) && (Ploidy != 1) && (Ploidy != 0)) {
					cout << "Warning: Invalid ploidy value " << Ploidy;
					cout << ". Setting Ploidy = 2." << endl;
					Ploidy = 2;
				}
				break;
			case 't': from_string<double>(tolerance, optarg, std::dec); break;
			case 's': EstimateError = true; break;
			case 'l': ReportLikelihood = true; break;
			case '?': usage(); exit(0); break;
			case 'h': usage(); exit(0); break;
		}
	}

	if (hwe) {
		GenoFreq[0] = pow(AltFreq, 2.0);
		GenoFreq[1] = 2.0 * AltFreq * (1.0 - AltFreq);
		GenoFreq[2] = pow(1.0 - AltFreq, 2.0);
	}
	HemiGenoFreq[0] = AltFreq;
	HemiGenoFreq[1] = 1.0 - AltFreq;

	// MORE VARIABLES
	double NextAltFreq = AltFreq;
	double NextGenoFreq[3] = { GenoFreq[0], GenoFreq[1], GenoFreq[2] };
	double NextHemiGenoFreq[2] = { HemiGenoFreq[0], HemiGenoFreq[1] };
	double NextErrorAlt = ErrorAlt;
	double NextErrorRef = ErrorRef;
	double NextErrorAlt1 = 0.001; // These are for the solutions of a quadratic equation, when MBias > 1.
	double NextErrorAlt2 = 0.001;
	double NextErrorRef1 = 0.001;
	double NextErrorRef2 = 0.001;
	double GenoLike[3] = { 0.0, 0.0, 0.0 };
	double NextGenoLike[3] = { 0.0, 0.0, 0.0 };
	double GenoPost[3] = { 0.0, 0.0, 0.0 };
	double GenoNumber[3] = { 0.0, 0.0, 0.0 };
	double HemiGenoNumber[2] = { 0.0, 0.0 };
	double RefReads[3] = { 0.0, 0.0, 0.0 };
	double HemiRefReads[2] = { 0.0, 0.0 };
	double AltReads[3] = { 0.0, 0.0, 0.0 };
	double HemiAltReads[2] = { 0.0, 0.0 };
	double LogLikelihood = 0.0;
	double LogLikelihood0 = 0.0;
	double LogLikelihood1 = 0.0;
	double PData = 0.0;
	double Likelihood = 0.0;
	bool AlreadySet = false;

	// SETUP INPUT AND OUTPUT STREAMS
	ofstream fout;
	ostream * zout;
	if (outfile.compare("") != 0) {
		fout.open(outfile.c_str());
		zout = &fout;
	} else {
		zout = &cout;
	}
	ostream & gout = *zout;

	gout << "# Iteration\tAlt_frequency\tAlt-Alt_freq\tRef-Alt_freq\tRef-Ref_freq\tError_Alt\tError_Ref\tLog_likelihood" << endl;
	gout << iteration << "\t" << AltFreq << "\t" << GenoFreq[0] << "\t" << GenoFreq[1] << "\t" << GenoFreq[2] << "\t";
	gout << ErrorAlt << "\t" << ErrorRef << "\t";
	ofstream lout;
	lout.open("svgem.log");

	ifstream fin;

	// ITERATE THE EM ALGORITHM
	bool AllRight = true;
	while ((iteration < MaxIt) && (AllRight)) {
		GenoNumber[0] = 0.0; GenoNumber[1] = 0.0; GenoNumber[2] = 0.0;
		HemiGenoNumber[0] = 0.0; HemiGenoNumber[1] = 0.0;
		AltReads[0] = 0.0; AltReads[1] = 0.0; AltReads[2] = 0.0;
		HemiAltReads[0] = 0.0; HemiAltReads[1] = 0.0;
		RefReads[0] = 0.0; RefReads[1] = 0.0; RefReads[2] = 0.0;
		HemiRefReads[0] = 0.0; HemiRefReads[1] = 0.0;
		LogLikelihood = 0.0; Likelihood = 0.0;
		LogLikelihood0 = 0.0; LogLikelihood1 = 0.0;
		if (hwe) {
			GenoFreq[0] = pow(AltFreq, 2.0);
			GenoFreq[1] = 2.0 * AltFreq * (1.0 - AltFreq);
			GenoFreq[2] = pow(1.0 - AltFreq, 2.0);
			HemiGenoFreq[0] = AltFreq;
			HemiGenoFreq[1] = 1.0 - AltFreq;
		}

		// Following Li2011's notation, the index in GenoFreq and the rest of 3-cells arrays
		// indicates the number of reference alleles. So, GenoFreq[0] is the frequency of genotype
		// Alt/Alt.

		fin.open(infile.c_str());
		// READ FIRST LINE AND LOOP OVER INDIVIDUALS to calculate current likelihood and next parameter values.
		if (Ploidy == 0) {
			fin >> individual >> ref >> alt >> ploidy;
		} else {
			fin >> individual >> ref >> alt;
			ploidy = Ploidy;
		}
		while (!fin.fail()) {
			GenoPost[0] = 0.0; GenoPost[1] = 0.0; GenoPost[2] = 0.0;
			Likelihood = 0.0;
			if (ploidy == 2) {
				GenoLike[0] = pow(ErrorRef, ref) * pow(1.0 - ErrorAlt, alt);
				GenoLike[1] = pow( 1.0 / (MBias + 1.0), ref + alt) * pow(ErrorRef + MBias - MBias * ErrorRef, ref) * pow(1.0 - ErrorAlt + MBias * ErrorAlt, alt);
				GenoLike[2] = pow(1.0 - ErrorRef, ref) * pow(ErrorAlt, alt);
				GenoPost[0] = GenoLike[0] * GenoFreq[0];
				GenoPost[1] = GenoLike[1] * GenoFreq[1];
				GenoPost[2] = GenoLike[2] * GenoFreq[2];
				PData = GenoPost[0] + GenoPost[1] + GenoPost[2];
				GenoPost[0] = GenoPost[0] / PData;
				GenoPost[1] = GenoPost[1] / PData;
				GenoPost[2] = GenoPost[2] / PData;
				for (int i = 0; i <= 2; i++) {
					GenoNumber[i] += GenoPost[i];
					AltReads[i] += GenoPost[i] * alt;	// expected number of Alt reads from genotype i
					RefReads[i] += GenoPost[i] * ref;	// expected number of Ref reads from genotype i
					Likelihood += GenoLike[i] * GenoFreq[i];
				}
				LogLikelihood += log(Likelihood);
				LogLikelihood0 += log(GenoLike[2]);
				LogLikelihood1 += log(GenoLike[0]);
			} else {
				if (ploidy == 1) {
					GenoLike[0] = pow(ErrorRef, ref) * pow(1.0 - ErrorAlt, alt);
					GenoLike[1] = pow( 1.0 / (MBias + 1.0), ref + alt) * pow(ErrorRef + MBias - MBias * ErrorRef, ref) * pow(1.0 - ErrorAlt + MBias * ErrorAlt, alt);
					GenoLike[2] = pow(1.0 - ErrorRef, ref) * pow(ErrorAlt, alt);
					GenoPost[0] = GenoLike[0] * HemiGenoFreq[0];
					GenoPost[2] = GenoLike[2] * HemiGenoFreq[1];
					PData = GenoPost[0] + GenoPost[2];
					GenoPost[0] = GenoPost[0] / PData;
					GenoPost[1] = 0.0;
					GenoPost[2] = GenoPost[2] / PData;
					HemiGenoNumber[0] += GenoPost[0];
					HemiGenoNumber[1] += GenoPost[2];
					HemiAltReads[0] += GenoPost[0] * alt;
					HemiAltReads[1] += GenoPost[2] * alt;
					HemiRefReads[0] += GenoPost[0] * ref;
					HemiRefReads[1] += GenoPost[2] * ref;
					Likelihood += GenoLike[0] * HemiGenoFreq[0] + GenoLike[2] * HemiGenoFreq[1];
					LogLikelihood += log(Likelihood);
					LogLikelihood0 += log(GenoLike[2]);
					LogLikelihood1 += log(GenoLike[0]);
				} else {
					AllRight = false;
					cout << "ploidy value of " << ploidy << " is not valid." << endl;
				}
			}

			if (iteration == MaxIt - 1) {
				lout << individual << "\t" << ref << "\t" << alt << "\t" << ploidy << "\t";
				if (ReportLikelihood) {
					double maxLike = 1;
					if ((GenoLike[0] >= GenoLike[1]) && (GenoLike[0] >= GenoLike[2]) && (GenoLike[0] > 0)) {
						maxLike = GenoLike[0];
					} else {
						if ((GenoLike[1] >= GenoLike[0]) && (GenoLike[1] >= GenoLike[2]) && (GenoLike[1] > 0)) {
							maxLike = GenoLike[1];
						} else {
							if ((GenoLike[2] >= GenoLike[0]) && (GenoLike[2] >= GenoLike[1]) && (GenoLike[2] > 0)) {
								maxLike = GenoLike[2];
							}
						}
					}
					lout << log(GenoLike[0] / maxLike) / log(10) << "\t" << log(GenoLike[1] / maxLike) / log(10) << "\t" << log(GenoLike[2] / maxLike) / log(10) << endl;
				} else {
					lout << GenoPost[0] << "\t" << GenoPost[1] << "\t" << GenoPost[2] << endl;
				}
			}
			if (iteration == 0) {
				Total++;
				if (ploidy == 1) Hemizygous++;
			}

			if (Ploidy == 0) {
				fin >> individual >> ref >> alt >> ploidy;
			} else {
				fin >> individual >> ref >> alt;
			}
		}
		fin.close();
		lout.flush();

		// UPDATE ESTIMATES
		if (hwe) {
			NextAltFreq = (GenoNumber[1] + 2 * GenoNumber[0] + HemiGenoNumber[0]) / (2 * (GenoNumber[0] + GenoNumber[1] + GenoNumber[2]) + HemiGenoNumber[0] + HemiGenoNumber[1]);
			NextGenoFreq[0] = pow(NextAltFreq, 2.0);
			NextGenoFreq[1] = 2.0 * NextAltFreq * (1.0 - NextAltFreq);
			NextGenoFreq[2] = pow(1.0 - NextAltFreq, 2.0);
			NextHemiGenoFreq[0] = NextAltFreq;
			NextHemiGenoFreq[1] = 1.0 - NextAltFreq;
		} else {
			NextGenoFreq[0] = GenoNumber[0] / (GenoNumber[0] + GenoNumber[1] + GenoNumber[2]);
			NextGenoFreq[1] = GenoNumber[1] / (GenoNumber[0] + GenoNumber[1] + GenoNumber[2]);
			NextGenoFreq[2] = GenoNumber[2] / (GenoNumber[0] + GenoNumber[1] + GenoNumber[2]);
			if (Hemizygous > 0) {
				NextHemiGenoFreq[0] = HemiGenoNumber[0] / (HemiGenoNumber[0] + HemiGenoNumber[1]);
				NextHemiGenoFreq[1] = HemiGenoNumber[1] / (HemiGenoNumber[0] + HemiGenoNumber[1]);
			}
			NextAltFreq = (Hemizygous / Total) * NextHemiGenoFreq[0] + (1.0 - (Hemizygous / Total)) * (0.5 * NextGenoFreq[1] + NextGenoFreq[0]);
		}
		if (EstimateError) {
			if (MBias == 1) {
				NextErrorAlt = (AltReads[2] + HemiAltReads[1]) / (AltReads[0] + HemiAltReads[0] + AltReads[2] + HemiAltReads[1]);
				NextErrorRef = (RefReads[0] + HemiRefReads[0]) / (RefReads[0] + HemiRefReads[0] + RefReads[2] + HemiRefReads[1]);
			} else {
				double Y0 = AltReads[0] + HemiAltReads[0];
				double Y1 = AltReads[1];
				double Y2 = AltReads[2] + HemiAltReads[1];
				double T0 = RefReads[0] + HemiRefReads[0];
				double T1 = RefReads[1];
				double T2 = RefReads[2] + HemiRefReads[1];
				double a = Y0 - Y0 * MBias + Y1 - Y1 * MBias + Y2 - Y2 * MBias;
				double b = -Y0 -Y1 + Y1 * MBias - 2.0 * Y2 + Y2 * MBias;
				double c = Y2;
				if ( pow(b, 2.0) - 4.0 * a * c >= 0) {
					NextErrorAlt1 = (-b + sqrt( pow(b, 2.0) - 4.0 * a * c) ) / (2.0 * a);
					NextErrorAlt2 = (-b - sqrt( pow(b, 2.0) - 4.0 * a * c) ) / (2.0 * a);
				} else {
					cout << "On iteration " << iteration << ", I cannot find a solution for NextErrorAlt." << endl;
					exit(0);
				}
				if ((NextErrorAlt1 < 1.0) && (NextErrorAlt1 > 0.0) && ((NextErrorAlt2 >= 1.0) || (NextErrorAlt2 <= 0.0))) {
					NextErrorAlt = NextErrorAlt1;
				} else {
					if ((NextErrorAlt2 < 1.0) && (NextErrorAlt2 > 0.0) && ((NextErrorAlt1 >= 1.0) || (NextErrorAlt1 <= 0.0))) {
						NextErrorAlt = NextErrorAlt2;
					} else {
						cout << "On iteration " << iteration << ", I cannot find a solution for NextErrorAlt." << endl;
						exit(0);
					}
				}
	
				a = T0 * MBias - T0 + T1 * MBias - T1 + T2 * MBias - T2;
				b = T0 + T1 - 2.0 * T0 * MBias - T1 * MBias - T2 * MBias;
				c = T0 * MBias;
				if (pow(b, 2.0) - 4.0 * a * c >= 0) {
					NextErrorRef1 = (-b + sqrt( pow(b, 2.0) - 4.0 * a * c) ) / (2.0 * a);
					NextErrorRef2 = (-b - sqrt( pow(b, 2.0) - 4.0 * a * c) ) / (2.0 * a);
				} else {
					cout << "On iteration " << iteration << ", I cannot find a solution for NextErrorAlt." << endl;
					exit(0);
				}
				if ((NextErrorRef1 < 1.0) && (NextErrorRef1 > 0.0) && ((NextErrorRef2 >= 1.0) || (NextErrorRef2 <= 0.0))) {
					NextErrorRef = NextErrorRef1;
				} else {
					if ((NextErrorRef2 < 1.0) && (NextErrorRef2 > 0.0) && ((NextErrorRef1 >= 1.0) || (NextErrorRef1 <= 0.0))) {
						NextErrorRef = NextErrorRef2;
					} else {
						cout << "On iteration " << iteration << ", I cannot find a solution for NextErrorRef." << endl;
						exit(0);
					}
				}
			}
		} else {
			NextErrorAlt = ErrorAlt;
			NextErrorRef = ErrorRef;
		}


		iteration++;
		if ((fabs(AltFreq - NextAltFreq) < tolerance) && !AlreadySet) {
			MaxIt = iteration + 1;
			AlreadySet = true;
		}

		// FINAL ASSIGNMENT OF NEW VALUES
		if ((iteration < MaxIt) || ((LogLikelihood >= LogLikelihood0) && (LogLikelihood >= LogLikelihood1))) {
			AltFreq = NextAltFreq;
			GenoFreq[0] = NextGenoFreq[0];
			GenoFreq[1] = NextGenoFreq[1];
			GenoFreq[2] = NextGenoFreq[2];
			HemiGenoFreq[0] = NextHemiGenoFreq[0];
			HemiGenoFreq[1] = NextHemiGenoFreq[1];
		} else {
			if ((LogLikelihood0 >= LogLikelihood) && (LogLikelihood0 >= LogLikelihood1)) {
				AltFreq = 0.0;
				GenoFreq[0] = 0.0;
				GenoFreq[1] = 0.0;
				GenoFreq[2] = 1.0;
				HemiGenoFreq[0] = 0.0;
				HemiGenoFreq[1] = 1.0;
			} else {
				if ((LogLikelihood1 >= LogLikelihood) && (LogLikelihood1 >= LogLikelihood0)) {
					AltFreq = 1.0;
					GenoFreq[0] = 1.0;
					GenoFreq[1] = 0.0;
					GenoFreq[2] = 0.0;
					HemiGenoFreq[0] = 1.0;
					HemiGenoFreq[1] = 0.0;
				} else {
					cout << "Error: Iteration=" << iteration << ", MaxIt=" << MaxIt << ", LogLikelihoods=" << LogLikelihood << ", " << LogLikelihood0 << ", " << LogLikelihood1 << endl;
					exit(0);
				}
			}
		}
		ErrorAlt = NextErrorAlt;
		ErrorRef = NextErrorRef;

		if ((AltFreq > 1.0) || (AltFreq < 0.0)) {
			AllRight = false;
			cout << "Invalid value of AltFreq found: " << AltFreq << endl;
		}
		if ((GenoFreq[0] + GenoFreq[1] + GenoFreq[2] > 1.001) || (HemiGenoFreq[0] + HemiGenoFreq[1] > 1.001) || 
		    (GenoFreq[0] + GenoFreq[1] + GenoFreq[2] < 0.999) || (HemiGenoFreq[0] + HemiGenoFreq[1] < 0.999)) {
			AllRight = false;
			cout << "Error: Genotype frequencies don't add up to 1.0." << endl;
			cout << GenoFreq[0] << " + " << GenoFreq[1] << " + " << GenoFreq[2] << " != 1, or" << endl;
			cout << HemiGenoFreq[0] << " + " << HemiGenoFreq[1] << " != 1." << endl;
		}
		if ((ErrorAlt >= 0.5) || (ErrorAlt < 0)) {
			AllRight = false;
			cout << "ErrorAlt = " << ErrorAlt << endl;
		}
		if ((ErrorRef >= (1.0 / (1.0 + MBias))) || (ErrorRef < 0)) {
			AllRight = false;
			cout << "ErrorRef = " << ErrorRef << endl;
		}
		gout << LogLikelihood << "\t" << endl;
		gout << iteration << "\t" << AltFreq << "\t" << GenoFreq[0] << "\t" << GenoFreq[1] << "\t" << GenoFreq[2];
		gout << "\t" << ErrorAlt << "\t" << ErrorRef << "\t";
		if ((iteration == MaxIt) && (AltFreq == 0)) {
			gout << LogLikelihood0;
		}
		if ((iteration == MaxIt) && (AltFreq == 1)) {
			gout << LogLikelihood1;
		}
	}
	gout << endl;
	if (outfile.compare("") != 0) {
		fout.close();
	}
	lout.close();
	return (0);
}
